# Supplementary material for: The effects of eating frequency on changes in body composition and cardiometabolic health in adults: a systematic review with meta-analysis of randomized trials
Source: Int J Behav Nutr Phys Act. 2023 Nov 14;20:133. doi: 10.1186/s12966-023-01532-z (PMC10647044; doi:10.1186/s12966-023-01532-z)
Supplement: Supplementary file 6 — Additional file 6. Long Data Extraction. [file 12966_2023_1532_MOESM6_ESM.xlsx]

## Sheet: Included studies
Year	First Author	Title	Study Design	Study duration	Sample size (all completed study unless stated otherwise)	Demographic - geography	Age range of participants (Mean, S.D., Range)	Male/Female/Both	Comorbidities present?	Under/Normal/Overweight-Obese Population	Free-living or Lab?	Inclusion/Exclusion criteria applied?	Study comparator? (No. of meals)	Were comparators eucaloric based upon energy expenditure and BMR OR equicalorific not accounting for either energy surplus, balance or deficit?	Were participants in energy deficit/balance/surplus?	How was compliance maintained? (self-report/direct obs/dietary recall)	Weight/BMI/Fat-mass measured via scales/calipers/DXA scan/bioimpedance analysis - BIA/etc	What were the results of study?	Did results reach statistical significance?	Were potential confounders (e.g. physical activity, medication, sleep) controlled or adjusted for in the analysis	Were sources of funding declared?
1971	Finkelstein	Meal frequency and weight reduction of young women	Parallel trial	60 days - 2 x 30 day *alternative kcals in each block, not meal frequencies	8	US students	20-22	Female	None declared	Overweight - no defined baseline	Mixed - controlled environment for food consumption	Nil exclusions reported	4 vs 6 (1 meal taken as a snack)	equicalorific - 1700 then 1400 for kcals 1st and 2nd 30 days	Unclear (likely deficit)	Food provisions	Calipers (triceps-only)	Reported no significant differences between eating frequencies. All participants lost weight on what was likely kcal deficit diet.	No	Physical activity was uncontrolled and medication not reported	Department of Foods and Nutrition, Kansas, Agricultural Experiment Station, KSU
1971	Young	Frequency of Feeding, Weight Reduction, and Body Composition	Crossover trial	2 x 5 weeks	12 (11 completers)	US students	22.2 (20-25)	Male	None declared	Overweight - no baselines	Free-living	Nil exclusions reported	1 vs 3 vs 6	equicalorific - 1800kcals	Deficit	Education and food provisions	Body composition estimated using underwater weighting; calipers to measure (ten skinfold thickness) to assess adiposity	All subjects lost weight on calorie deficit but no difference between meal frequencies.	No	Physical activity not measured, no mention of pre-existing conditions or medication	National Livestock and Meat Board, Frank E Garnett Newspaper Foundation, State University of New York and a Public Health Service Training Grant.
1989	Jenkins	Nibbling versus gorging: metabolic advantages of increased meal frequency	Crossover trial	2 x 14 days	7	Unclear -	31-51 / 39.6	Male	None declared	Normal - not specifed how this was calculated (98-121% of normal)	Mixed - 1 meal per day was provided in the lab - the rest as packages	Nil exclusions reported	3 vs 17	eucaloric - based on individuals calculated needs. Mean 2730 +/- 189 kcals	Balanced	Meals all provided	Unclear - not reported	No siginificant difference both diets reduced body weight. Total cholesterol down 8.5±2.5%. LDL only significant finding that was lower by 15.1(± 5.7)%. Glucose 4% and Insulin 28% down. All in favour of 17 meals diet.	For LDL, Total cholesterol, BG and Insulin on 17 MPD	Education on exercise/phyiscal activity but not controlled. No discussion of medications or co-morbidities.	Natural Sciences and Engineering Research Council, Canada, Grant.
1993	Verboeket	Frequency of feeding, weight reduction and energy metabolism	Parallel trial	4 weeks	14	Unclear - Dutch sample	46.1 ± 3.3 (20-58)	Female	None declared	Overweight and Obese (BMI 30.2 ± 0.8kg/m2)	Free living	Inclusion: Age 20-60; BMI 25-35 kg/m2 NO clear exclusion criteria	2 vs between 3-5	equicalorific - 1000 kcal MAX	Deficit	Food logs, dietician analysis	Electronic scale and body fat via deuterium dilution technique (collected via urine sample)	Reports loss of fat free mass during the nibbling diet was great than during gorging diet but suggests a non-significant difference.	No	Adjusted for exercise.	No
1996	Murphy	Meal frequency; does it determine postprandial lipaemia?	Crossover trial	2 x 2 weeks	11	English adult volunteers	21-24	Female	None declared	Normal and overweight (BMI 23.6 ave; 20.6-27.2 range)	Free living	Nil exclusions reported	2 vs 12	equicalorific - 2000kcals - not measured to activity or BMR.	Unclear	Provided food (as packed lunches) and measured compliance	N/A	Significant increase in HDL post nibbling. LDL - NS. No differences in TAG (total available glucose), BG or Insulin.	Yes. HDL concentration	Reports exercise levels were controlled, unclear how. Does not report additional necessary medical information for participants.	Nutritional consultative panel of the UK dairy industry
2003	Rashidi	Effects of nibbling and gorging on lipid profiles, blood glucose and insulin levels in healthy subjects	Crossover trial	2 x 2 weeks	15	Iranian adults	27.2 ± 6.4	Male	None declared	Unclear. Reported mean weight of 66.8 ± 11.1	Free living	Nil exclusions reported	3 vs 9	Unclear	Unclear	3 x 24-hr dietary recalls	N/A	No differences between meal conditions bar elevation in serum insulin in the gorging (9 meal) condition.	Yes - for insulin	Unclear	Research affairs office of Tabriz University of Medical Sciences, Tabriz (Iran)
2007	Stote	A controlled trial of reduced meal frequency without caloric restriction in healthy, normal-weight, middle aged adults	Crossover trial	2 x 8 week interventions	21 (15 completers)	Washington, D.C. residents	45 ± 0.7 (40-50)	Both (10 female completers)	None declared	Normal	Mixed - 1 meal taken in lab by all, during 3 meal condition all meals were provided.	Yes - exclusions included smoking, pregnancy or lactation, history of CVD or medication use for CVD, HTN, DM, physciatric disorders, cancer, or high-risk occupations (due to perceived risk of 1 mpd)	1 vs 3 (1 mpd was taken between 1700-2100; 3 mpd no limitations)	eucaloric	Balance	1 meal taken by all within the lab - others were provided each day and calculated by staff.	Weight using scales; Fat free mass using bioelectrical impedence analysis (BIA)	1 mpd led to reduced weight and fat free mass, but increased total/HDL/LDL cholesterol	Yes	Unclear - not controlled for exercise other than through education.	National Instiute on Aging and the US Dept of Agriculture. No CoI declared.
2007	Carlson	Impact of reduced meal frequency without caloric restriction on glucose in healthy, normal weight middle-aged men and women	Stote et al 2007 - first to report and used same subjects.															1 mpd significantly higher plasma glucose and poorer glucose tolerance. No significant effects on insulin levels but trend towards delayed insulin response on 1 mpd.	yes	As with Stote	National Instiute on Aging - Intramural Research Program.
2008	Berteus-Forslund	Should snacks be recommended in obesity treatment? A 1-year randomized clinical trial	Parallel trial	1 year	140 (93 completers)	Obesity unit participants. Sweden.	Each group. 40.6 ± 11.1 and 41.8 ± 11.0	Both (27 male:66 female)	Unclear	Obese	Free living	Inclusions: Age 18-60, BMI >30. Exclusions: history of obesity surgery, anti-obesity drug Rx within a year; drug or insulin dependent diabetes; hypothyroidism; severe psychiatric disorder; bulimia; drug or alcohol abuse.	3 vs 3+3(snacks)	eucaloric	Balance - min 1400kcals	Dietician visits. Random telephone interviews. Questionnaires.	Electronic scales	Greater weight loss in the 3+3 group. Metabolic variables reported as NS changes bar HDL which was SS elevated in the 3 mpd group.	Yes for HDL	Controlled for exercise. Increases in healthy behaviours from counselling may not all be accounted for, e.g. sleep.	Grant from Vastra Gotalandsregionen.
2010	Cameron	Increased meal frequency does not promote greater weight loss in subjects who were prescribed an 8-week equi-energetic energy restricted diet.	Parallel trial	8 weeks	18 (16 completers)	Does not report how participants were recruited. Likely Canadian volunteers	18-55	Both	None declared	Obese (BMI 30-45)	Free living	Inc: Obese, non-diabetic, non smokers, non pregnant, sedentary, weight stable >6/12, Pre-menopausal.	3 vs 6 (3+3snacks)	Unclear - groups were prescribed a 700kcal deficit. Does not indicate how this was determined. Neither equicalorific or eucaloric.	Deficit	Unclear	DXA	No significant difference between groups. All lost weight on kcal deficit.	No	Unclear	CIHR/Merck-Frost New Investigator Award and Early Research Award.
2012	Bachman	Effects of manipulating eating frequency during a behavioural weight loss intervention: A pilot randomized controlled trial.	Parallel trial	6 months	51 (45 completers)	Volunteers responding to ads. 57.8% female and 94.1% white.	21-65	Both	None declared	Overweight and obese (BMI 27-45)	Free living	Yes - Age, BMI. And exclusions: heart or chest condition, or concerns on PAR-Q. Unable to walk 2 blocks. Pysch' illness. Diabetes type 1 or 2. Recent weight change or participation in WL program. Intention to leave Tennessee. Pregnant or Lactating or <6/12 post partum. Consent withheld for group meetings or diary keeping.	3 vs Grazing (reported as 6 meals per day)	Unclear - all running different kcal deficit - 'Grazing' intervention averages 110 kcals higher overall - classed NS.	Deficit - either 1200 or 1500 kcals based upon body weight	Regular counselling meetings and foot diary analysis	BIA (Tanita scale)	Small to medium effect size favouring 3 meals per day over grazing. Both groups lost weight.	No	Unclear - exercise was addressed although discussion didn't focus much on what appeared a large difference in groups at baseline. All participants received individualized counselling which may have carried modified behavior of individuals.	Fellowship grant from American Heart Association.
2013	Arciero	Increased protein intake and meal frequency reduces abdominal far during energy balance and energy deficit.	Parallel trial	56 days	30 (28 completers)	Volunteers from flyers and newspaper ads in Saratoga Springs (US)	46 ± 11/ 47 ± 9/ 45 ± 9 (45.9 - 9.4)	Both (4 men and 24 women)	None declared	Overweight and obese (BMI 30.3 ± 5.9)	Free living	Inclusions: Non-smoker; healthy men/women with no cardio or metabolic disorder; inactive <30mins over 2/7 of structured PA, overweight or obese, middle-aged and weight stable (within 2kg past 6/12).	3 standard vs 3 high-protein vs 6	eucaloric	Balanced - RMR and PAL taken	Strictly monitored daily. Provided with meal plans and given monthly allowance for foods.	Body fat % / fat massusing DXA	BW declined in all but was sig better in HP3 group. HP6 group increased LBM. TD3 saw less benefits that both other groups. Changes signficant across multi-variables.	Yes	Study does not adjust fully or all confounders.	Abbott Laboratories Inc.
2014	Zargaran	The Effects of 6 Isocaloric Meals on Body Weight, Lipid Profiles, Leptin, and Adiponectin in Overweight Subjects (BMI > 25)	Parallel trial	3-months	90 (84 completers)	Iranian adults	36.4 ± 9.7	Both (80% female - 72 participants)	None declared	Overweight/Obese - INT (mean BMI 30.9 ± 5.1): CON (mean BMI 30.3 ± 4.7)	Free living	Inclusion criteria: Age 20-60, not on cholesterol lowering medication, not on lipid-lowering or weight controlled diet, free from potential causes of secondary hypercholesterolaemia (e.g. pregnancy, or hyperthyroidism), not on night shifts, non-smoker, and no chronic diseases (heart, kidney or cancer).	6 vs 5 (5 as three meals and two snacks)	eucaloric	Deficit - given 400 kcals less than calculated daily requirement	4 x 24 dietary recalls	Seca electronic scales to 0.1 kg	Improved lipid profile (↑ HDL & ↓ LDL, total Cholesterol, TG) and reduced weight in the INT (5 meal) lower frequency group.	Yes	Unclear.	Shiraz University of Medical Sciences
2015	Alencar (Kulovitz)	Increased meal frequency attenuates fat-free mass losses and some markers of health status with a portion-controlled weight loss diet	Crossover trial	2 x 2 weeks	11	Weight program recruits and volunteers from US town.	52 ± 7	Female	None declared	Obese	Free living	Inclusions: nondiabetic; sedentary to moderately active - 30 mins per day; weight stable; less that 4 meals/snacks per day habitually Exclusions: medications (diuretics, glucosamides); supplements including caffeine; pacemaker; smoker; BW loss > 3kg in 6/12; bariatric surgery; changed physical activity; pregnant or lactating; DM/thyroid/cancer/GI issues of absorption/liver or kidney disease; alle…	2 vs 6 (3meals+3snacks)	Equicalorific 1200kcals p/day	Deficit	Dietician visit weekly, portioned food stuffs and food diary	Calibrated bodyweight scale and BIA (using Tanita scales)	Significant differences for preservation of FFM on 6mpd and for HDL-c on 2 mpd. Other findings non-significant both lost weight from baseline with other effects proposed to be an effect of the weight reduction.	Yes	Reports exercise was tracked but is not reported in the results.	Nutrisystems AND University of New Mexico Overhead Funds Allocation Committee and the office of graduate studies.
2017	Perrigue	Randomized Trial Testing the Effects of Eating Frequency on Two Hormonal Biomarkers of Metabolism and Energy Balance	Crossover trial	2 x 3 weeks	15	US nationals from FHRC in Seattle, WA.	28.5 ± 8.7	Both 4 male:11 female	None declared	Normal and overweight (BMI 23.3 ± 3.4)	Free living	Exclusion criteria: diabetes, smoking, dieting, athletes in training, abnormal blood cholesterol or BP values, medication other than oral contraceptives, pregnant or lactating females.	3 vs 8	Eucaloric - not reported how calculated.	Balanced	Weekly diet quanitifcation and support. Given prescribed foods and amounts.	Fat mass (not reported) was collected via DEXA	Primary findings were reduced IGF-1 in higher meal frequency group.	Yes (not reported for weight or BMI)	Exercise was reported as measured but not shown in tables.	FHCRC and grant #R25CA094880 from the National Cancer Institute
2018	Hagele	High orange juice consumption with or in-between three meals a day differently affects energy balance in healthy subjects	Crossover trial	2 x 2 weeks	26 (all completed)	Healthy German adults	24.7 ± 3.2	Both. 13 women:13 men	None declared	Normal and overweight (BMI range 19.1 - 33.3 kg/m2)	Free living	Exclusion criteria: daily consumption of fruit juice or sugar-sweetened beverages outside of the study, fructose intolerance, habitual meal skipping, chronic diseases, regular use of medication or supplements, alternative eating habits, or smoking.	3 vs 6	Unclear - orange juice consumption was calibrated to 20% of daily energy requirements but 3 meals in both groups were uncontrolled	Unclear	24 hr continuous glucose monitors	Electronic scale and BodPod	Fat-mass increased significantly in the 6 meal (orange juice between meals) group	Yes - fat mass increased favouring the reduced meal frequency	Exercise was controlled using wearable device. Did not control for effect of other dietary intake.	Funded by University of Hohenheim and a grant from Baumann-Gonser-Stiftung (Bonn, GER)
2021	Grangiero	Hypocaloric diet with lower meal frequency did not affect weight loss, body composition and insulin responsiveness, but improved lipid profile: a randomized clinical trial	Parallel trial	90 days	47 (40 completers)	Volunteer from the University of Rio de Janeiro	29.1 ± 9.2	Female	None declared	Class I&II obese (BMI between 30-39.9)	Free living	Exclusion criteria: smokers, menopausal age, not dieting or had a recent change in weight-status, history of bariatric surgery, athletes, medication or supplements for weight control, acute or chronic kidney disease, dyslipidemia, illiteracy, severe food compulsion measured via the Binge Eating Scale.	3 vs 6	Eucaloric based on individualized measurements to attain -700 kcal balance	Deficit	Weekly messages / phonecalls and 3 x 24-hr dietary recalls	Electronic scale and BIA (BIA 450 model)	3 meal condition reduced triglyeride levels in obese females. All other effects showed non-singificant differences between groups.	Yes - triglyeride levels favouring 3 meal condition	Exercise was controlled with individualized kcal count provided based upon activity levels. Did not adjust for adherence to the intervention.	Laboratorio de Analises Clinicas de Faculdade de Farmacia (LACFAR) and Laboratorio de Avaliacao Nutricional (LANUTRI) plus grants from CAPES
